# Supplementary material for: Myo-Inositol Supplementation in Suckling Rats Protects against Adverse Programming Outcomes on Hypothalamic Structure Caused by Mild Gestational Calorie Restriction, Partially Comparable to Leptin Effects
Source: Nutrients. 2021 Sep 18;13(9):3257. doi: 10.3390/nu13093257 (PMC8466200; doi:10.3390/nu13093257)
Supplement: Supplementary file 1 [file nutrients-13-03257-s001.zip]

Archive with 1 entries (1 files):
- nutrients-1336511-supplementary.pdf
